# Supplementary material for: ROS-scavenging lipoic acid-modified chitosan hydrogels with rapid photocrosslinked ability accelerates peripheral nerve regeneration
Source: Regen Biomater. 2026 Apr 3;13:rbag068. doi: 10.1093/rb/rbag068 (PMC13110000; doi:10.1093/rb/rbag068)
Supplement: rbag068_Supplementary_Data [file rbag068_supplementary_data.zip]

Archive with 3 entries (3 files):
- Supplementary_data.docx
- Response_letter.docx
- 11-Apr-2026_054219_Supplementary_data.docx
